# Supplementary material for: Development of Delivery Systems with Prebiotic and Neuroprotective Potential of Industrial-Grade Cannabis sativa L
Source: Molecules. 2024 Jul 29;29(15):3574. doi: 10.3390/molecules29153574 (PMC11314201; doi:10.3390/molecules29153574)
Supplement: Supplementary file 1 [file molecules-29-03574-s001.zip]

Archive with 1 entries (1 files):
- molecules-3084972-supplementary.pdf
